# Supplementary material for: The influence of stress hyperglycemia on consciousness disturbance and short- and long-term outcomes in stroke patients without documented diabetes: Differences between ischemic and hemorrhagic stroke
Source: PLoS One. 2025 Aug 26;20(8):e0331077. doi: 10.1371/journal.pone.0331077 (PMC12380300; doi:10.1371/journal.pone.0331077)
Supplement: S1 File — (XLSX) [file pone.0331077.s001.xlsx]

## Sheet: Supplementary Material
Supplementary Material
Supplementary Table S1 Specific variables extracted from the MIMIC-IV database.
Supplementary Table S2 Patient demographics and baseline characteristics before PSM
Supplementary Table S3 Cox regression models (univariate and multivariate) assessing mortality in stroke patients without documented diabetes before PSM
Supplementary Table S4 Cox regression models (univariate and multivariate) assessing mortality in hemorrhagic stroke patients without documented diabetes before PSM
Supplementary Table S5 Cox regression models (univariate and multivariate) assessing mortality in ischemic stroke patients without documented diabetes before PSM
Supplementary Table S6 Cox regression models (univariate and multivariate) assessing mortality in non-diabetic stroke patients after PSM
Supplementary Table S7 Cox regression models (univariate and multivariate) assessing mortality in hemorrhagic stroke patients without documented diabetes after PSM
Supplementary Table S8 Sensitivity analysis of mortality and severe consciousness disturbance in hyperglycemic stroke patients with and without documented diabetes.

## Sheet: Supplementary Table S1
S1 Table Specific variables extracted from the MIMIC-IV database.
Items	Components
Demographic variables	Age, sex, weight
Vital signs	SBP, DBP, MBP, temperature, heart rate, respiratory rate, SpO2
Comorbidities	Hypertension, coronary, HF, COPD, Pneumonitis, RF, kidney disease, hepatitis, malignancy
Laboratory variables	WBC count, RBC count, platelets count, hemoglobin, HCT, MCH, MCHC, glucose, sodium, potassium, calcium, chloride, phosphorus, creatinine, BUN, PT, INR,
Treatments	Mannitol, Norepinephrine, Vasopressin, Invasive ventilator, surgery
Clinical outcomes	ICU LOS, Hospital LOS, In-hospital mortality, ICU mortality,30-day, 90-day, 180-day and 1-year all-cause mortality
Clinical severity on admission	GCS, SOFA, SAPS III
Abbreviations: SBP, systolic blood pressure; DBP, diastolic blood pressure; MBP, mean blood pressure; SpO₂, peripheral oxygen saturation; HF, heart failure; COPD, chronic obstructive pulmonary disease; RF, renal failure; WBC, white blood cell; RBC, red blood cell; HCT, Hematocrit; MCH, Mean Corpuscular Hemoglobin; MCHC, Mean Corpuscular Hemoglobin Concentration ; BUN, blood urea nitrogen; PT, Pro…

## Sheet: Supplementary Table S2
S2 Table Patient demographics and baseline characteristics before PSM
Characteristic	Glucose group (HG), N = 1170			Glucose group (Non-HG), N = 2981
	Stroke (hemorrhagic stroke), N = 3181	Stroke (ischemic stroke), N = 8521	p-value2	Stroke (hemorrhagic stroke), N = 7981	Stroke (ischemic stroke), N = 2,1831	p-value2
Age	73 ± 13	65 ± 16	<0.001	72 ± 13	64 ± 17	<0.001
Gender			<0.001			<0.001
F	115 (36.2%)	449 (52.7%)		268 (33.6%)	1,086 (49.7%)
M	203 (63.8%)	403 (47.3%)		530 (66.4%)	1,097 (50.3%)
Weight	77 ± 21	78 ± 21	0.455	77 ± 21	77 ± 24	0.749
Systolic Blood Pressure	114 ± 22	125 ± 22	<0.001	114 ± 21	125 ± 20	<0.001
Diastolic Blood Pressure	63 ± 16	69 ± 16	<0.001	61 ± 15	70 ± 16	<0.001
Mean Blood Pressure	74 ± 16	83 ± 16	<0.001	81 ± 223	84 ± 16	0.714
Heart rate	84 ± 19	83 ± 19	0.484	81 ± 18	78 ± 17	<0.001
Temperature	36.73 ± 0.70	36.87 ± 1.82	0.048	36.66 ± 2.02	36.92 ± 1.42	<0.001
Respiratory rate	19.9 ± 5.4	19.1 ± 5.0	0.026	19.5 ± 5.3	18.3 ± 4.8	<0.001
SpO2	96.11 ± 6.81	97.60 ± 3.93	<0.001	96.69 ± 3.78	97.30 ± 2.77	<0.001
Hypertension			<0.001			<0.001
No	177 (55.7%)	363 (42.6%)		440 (55.1%)	942 (43.2%)
Yes	141 (44.3%)	489 (57.4%)		358 (44.9%)	1,241 (56.8%)
Coronary			<0.001			<0.001
No	135 (42.5%)	748 (87.8%)		363 (45.5%)	1,953 (89.5%)
Yes	183 (57.5%)	104 (12.2%)		435 (54.5%)	230 (10.5%)
Heart failure			<0.001			<0.001
No	137 (43.1%)	770 (90.4%)		348 (43.6%)	1,971 (90.3%)
Yes	181 (56.9%)	82 (9.6%)		450 (56.4%)	212 (9.7%)
COPD			<0.001			<0.001
No	300 (94.3%)	845 (99.2%)		764 (95.7%)	2,170 (99.4%)
Yes	18 (5.7%)	7 (0.8%)		34 (4.3%)	13 (0.6%)
Pneumonitis			0.103			0.044
No	216 (67.9%)	620 (72.8%)		617 (77.3%)	1,761 (80.7%)
Yes	102 (32.1%)	232 (27.2%)		181 (22.7%)	422 (19.3%)
Renal failure			<0.001			<0.001
No	189 (59.4%)	721 (84.6%)		501 (62.8%)	1,923 (88.1%)
Yes	129 (40.6%)	131 (15.4%)		297 (37.2%)	260 (11.9%)
Kidney disease			<0.001			<0.001
No	230 (72.3%)	796 (93.4%)		595 (74.6%)	2,052 (94.0%)
Yes	88 (27.7%)	56 (6.6%)		203 (25.4%)	131 (6.0%)
Hepatitis			0.823			0.017
No	304 (95.6%)	817 (95.9%)		758 (95.0%)	2,114 (96.8%)
Yes	14 (4.4%)	35 (4.1%)		40 (5.0%)	69 (3.2%)
Malignancy			0.003			<0.001
No	239 (75.2%)	705 (82.7%)		607 (76.1%)	1,801 (82.5%)
Yes	79 (24.8%)	147 (17.3%)		191 (23.9%)	382 (17.5%)
WBC count	12.6 ± 6.6	13.3 ± 10.7	0.231	10.7 ± 8.6	10.8 ± 7.7	0.766
RBC count	3.65 ± 0.73	3.95 ± 0.73	<0.001	3.50 ± 0.65	4.00 ± 0.70	<0.001
Platelet count	205 ± 102	219 ± 90	0.03	200 ± 98	216 ± 84	<0.001
Hemoglobin	11.13 ± 2.14	11.93 ± 2.08	<0.001	10.61 ± 1.94	12.07 ± 2.04	<0.001
HCT	33.6 ± 6.4	35.7 ± 5.9	<0.001	32.0 ± 5.7	36.3 ± 5.7	<0.001
MCH	30.55 ± 2.42	30.49 ± 2.29	0.669	30.39 ± 2.57	30.35 ± 2.44	0.677
MCHC	33.00 ± 1.54	33.45 ± 1.44	<0.001	33.13 ± 1.56	33.28 ± 1.45	0.017
Chloride	103.9 ± 6.4	104.2 ± 5.4	0.367	104.8 ± 6.2	104.3 ± 5.0	0.031
Sodium	137.6 ± 5.4	138.7 ± 4.7	0.001	138.1 ± 4.6	139.1 ± 4.5	<0.001
Potassium	4.23 ± 0.71	3.98 ± 0.64	<0.001	4.19 ± 0.67	3.94 ± 0.60	<0.001
Calcium	8.32 ± 0.88	8.60 ± 0.75	<0.001	8.32 ± 0.80	8.68 ± 0.72	<0.001
phosphorus	3.90 ± 1.52	3.35 ± 1.16	<0.001	3.65 ± 1.75	3.34 ± 0.88	<0.001
Creatinine	1.55 ± 1.34	0.99 ± 0.67	<0.001	1.63 ± 1.66	0.98 ± 1.09	<0.001
BUN	33 ± 25	19 ± 13	<0.001	31 ± 24	17 ± 12	<0.001
PT	17.5 ± 11.1	14.0 ± 6.5	<0.001	18.6 ± 13.1	13.5 ± 5.8	<0.001
INR	1.62 ± 1.15	1.26 ± 0.47	<0.001	1.72 ± 1.41	1.23 ± 0.66	<0.001
Mannitol			<0.001			<0.001
No	316 (99.4%)	660 (77.5%)		796 (99.7%)	1,943 (89.0%)
Yes	2 (0.6%)	192 (22.5%)		2 (0.3%)	240 (11.0%)
Norepinephrine			<0.001			<0.001
No	191 (60.1%)	751 (88.1%)		579 (72.6%)	2,037 (93.3%)
Yes	127 (39.9%)	101 (11.9%)		219 (27.4%)	146 (6.7%)
Vasopressin			0.978			<0.001
No	279 (87.7%)	747 (87.7%)		680 (85.2%)	2,025 (92.8%)
Yes	39 (12.3%)	105 (12.3%)		118 (14.8%)	158 (7.2%)
Invasive ventilator			<0.001			0.715
No	170 (53.5%)	359 (42.1%)		535 (67.0%)	1,479 (67.8%)
Yes	148 (46.5%)	493 (57.9%)		263 (33.0%)	704 (32.2%)
Surgery			<0.001			<0.001
No	317 (99.7%)	664 (77.9%)		791 (99.1%)	1,911 (87.5%)
Yes	1 (0.3%)	188 (22.1%)		7 (0.9%)	272 (12.5%)
IUC LOS	4 ± 6	8 ± 10	<0.001	3.2 ± 4.6	6.0 ± 7.0	<0.001
Hospital LOS	10 ± 9	14 ± 18	<0.001	9 ± 8	12 ± 13	<0.001
In-ICU mortality			<0.001			0.011
No	290 (91.2%)	657 (77.1%)		759 (95.1%)	2,018 (92.4%)
Yes	28 (8.8%)	195 (22.9%)		39 (4.9%)	165 (7.6%)
In-hospital mortality			<0.001			0.001
No	276 (86.8%)	603 (70.8%)		740 (92.7%)	1,936 (88.7%)
Yes	42 (13.2%)	249 (29.2%)		58 (7.3%)	247 (11.3%)
The 30-day mortality			<0.001			0.001
No	267 (84.0%)	589 (69.1%)		716 (89.7%)	1,859 (85.2%)
Yes	51 (16.0%)	263 (30.9%)		82 (10.3%)	324 (14.8%)
The 90-day mortality			<0.001			0.307
No	243 (76.4%)	542 (63.6%)		658 (82.5%)	1,764 (80.8%)
Yes	75 (23.6%)	310 (36.4%)		140 (17.5%)	419 (19.2%)
The 180-day mortality			<0.001			0.928
No	231 (72.6%)	515 (60.4%)		618 (77.4%)	1,694 (77.6%)
Yes	87 (27.4%)	337 (39.6%)		180 (22.6%)	489 (22.4%)
The 1-year mortality			<0.001			0.064
No	215 (67.6%)	485 (56.9%)		564 (70.7%)	1,617 (74.1%)
Yes	103 (32.4%)	367 (43.1%)		234 (29.3%)	566 (25.9%)
Disturbance of consciousness			<0.001			<0.001
No	274 (86.2%)	579 (68.0%)		714 (89.5%)	1,799 (82.4%)
Yes	44 (13.8%)	273 (32.0%)		84 (10.5%)	384 (17.6%)
GCS	13.8 ± 2.5	12.6 ± 3.4	<0.001	14.22 ± 1.69	13.24 ± 2.53	<0.001
SOFA	5.4 ± 3.5	3.8 ± 3.2	<0.001	4.61 ± 3.18	2.99 ± 2.61	<0.001
SAPS III	48 ± 21	41 ± 20	<0.001	44 ± 17	34 ± 15	<0.001
1Mean ± SD; n (%)
2Welch Two Sample t-test; Pearson's Chi-squared test
Abbreviations: SBP, systolic blood pressure; DBP, diastolic blood pressure; MBP, mean blood pressure; SpO₂, peripheral oxygen saturation; HF, heart failure; COPD, chronic obstructive pulmonary disease; RF, renal failure; WBC, white blood cell; RBC, red blood cell; HCT, Hematocrit; MCH, Mean Corpuscular Hemoglobin; MCHC, Mean Corpuscular Hemoglobin Concentration ; BUN, blood urea nitrogen; PT, Pro…

## Sheet: Supplementary Table S3
S3 Table Cox regression models (univariate and multivariate) assessing mortality in stroke patients without documented diabetes before PSM
Characteristic	Model 1			Model 2			Model 3
	HR1	95% CI1	p-value	HR1	95% CI1	p-value	HR1	95% CI1	p-value
In-hospital mortality
Non-HG Group	—	—		—	—		—	—
HG Group	2.22	1.89, 2.61	<0.001	2.2	1.87, 2.58	<0.001	1.68	1.42, 1.98	<0.001
30-day mortality
Non-HG Group	—	—		—	—		—	—
HG Group	2.22	1.91, 2.57	<0.001	2.17	1.88, 2.52	<0.001	1.55	1.33, 1.81	<0.001
90-day mortality
Non-HG Group	—	—		—	—		—	—
HG Group	2.01	1.77, 2.29	<0.001	1.98	1.74, 2.25	<0.001	1.47	1.28, 1.68	<0.001
180-day mortality
Non-HG Group	—	—		—	—		—	—
HG Group	1.87	1.66, 2.12	<0.001	1.84	1.63, 2.08	<0.001	1.41	1.24, 1.60	<0.001
1-year mortality
Non-HG Group	—	—		—	—		—	—
HG Group	1.75	1.56, 1.97	<0.001	1.72	1.54, 1.93	<0.001	1.35	1.20, 1.52	<0.001
Consciousness disturbance (GCS < 8)
Non-HG Group	—	—		—	—		—	—
HG Group	1.36	1.18, 1.57	<0.001	1.36	1.17, 1.56	<0.001	1.22	1.05, 1.41	0.01
1HR = Hazard Ratio, CI = Confidence Interval
Model 1: no covariates were adjusted
Model 2: adjusted for Age and Gender
Model 3: adjusted for Age, Gender, Respiratory rate, Systolic Blood Pressure, Diastolic Blood Pressure, Mean Blood Pressure, SpO2, Hypertension, Coronary, Heart failure, COPD, Pneumonitis, Renal failure, Kidney disease, Malignancy, WBC count, RBC count, Platelet count, Hemoglobin, HCT, MCHC, Sodium, Potassium, Calcium, Chloride, phosphorus, Creatinine, BUN, PT, INR, Mannitol, Norepinephrine, Vaso…

## Sheet: Supplementary Table S4
S4 Table Cox regression models (univariate and multivariate) assessing mortality in hemorrhagic stroke patients without documented diabetes before PSM
Characteristic	Model 1			Model 2			Model 3
	HR1	95% CI1	p-value	HR1	95% CI1	p-value	HR1	95% CI1	p-value
In-hospital mortality
Non-HG Group	—	—		—	—		—	—
HG Group	1.57	1.05, 2.34	0.026	1.55	1.04, 2.31	0.032	1.1	0.70, 1.73	0.669
30-day mortality
Non-HG Group	—	—		—	—		—	—
HG Group	1.64	1.15, 2.32	0.006	1.59	1.12, 2.26	0.009	1.02	0.69, 1.52	0.913
90-day mortality
Non-HG Group	—	—		—	—		—	—
HG Group	1.43	1.08, 1.89	0.013	1.4	1.06, 1.85	0.019	0.93	0.68, 1.27	0.648
180-day mortality
Non-HG Group	—	—		—	—		—	—
HG Group	1.3	1.00, 1.68	0.046	1.27	0.98, 1.64	0.067	0.9	0.67, 1.19	0.447
1-year mortality
Non-HG Group	—	—		—	—		—	—
HG Group	1.18	0.94, 1.49	0.16	1.15	0.92, 1.46	0.225	0.95	0.67, 1.33	0.749
Consciousness disturbance (GCS < 8)
Non-HG Group	—	—		—	—		—	—
HG Group	1.05	0.73, 1.52	0.779	1.06	0.73, 1.53	0.769	0.83	0.53, 1.28	0.393
1HR = Hazard Ratio, CI = Confidence Interval
Model 1: no covariates were adjusted
Model 2: adjusted for Age and Gender
Model 3: adjusted for Age, Gender, Respiratory rate, Systolic Blood Pressure, Diastolic Blood Pressure, Mean Blood Pressure, SpO2, Hypertension, Coronary, Heart failure, COPD, Pneumonitis, Renal failure, Kidney disease, Malignancy, WBC count, RBC count, Platelet count, Hemoglobin, HCT, MCHC, Sodium, Potassium, Calcium, Chloride, phosphorus, Creatinine, BUN, PT, INR, Mannitol, Norepinephrine, Vaso…

## Sheet: Supplementary Table S5
S5 Table Cox regression models (univariate and multivariate) assessing mortality in ischemic stroke patients without documented diabetes before PSM
Characteristic	Model 1			Model 2			Model 3
	HR1	95% CI1	p-value	HR1	95% CI1	p-value	HR1	95% CI1	p-value
In-hospital mortality
Non-HG Group	—	—		—	—		—	—
HG Group	2.39	2.00, 2.85	<0.001	2.37	1.99, 2.83	<0.001	1.7	1.41, 2.04	<0.001
30-day mortality
Non-HG Group	—	—		—	—		—	—
HG Group	2.41	2.05, 2.83	<0.001	2.38	2.03, 2.81	<0.001	1.62	1.36, 1.93	<0.001
90-day mortality
Non-HG Group	—	—		—	—		—	—
HG Group	2.24	1.93, 2.59	<0.001	2.22	1.92, 2.58	<0.001	1.55	1.33, 1.82	<0.001
180-day mortality
Non-HG Group	—	—		—	—		—	—
HG Group	2.11	1.84, 2.42	<0.001	2.1	1.83, 2.41	<0.001	1.52	1.31, 1.76	<0.001
1-year mortality
Non-HG Group	—	—		—	—		—	—
HG Group	2.01	1.76, 2.29	<0.001	2	1.76, 2.29	<0.001	1.47	1.28, 1.69	<0.001
Consciousness disturbance (GCS < 8)
Non-HG Group	—	—		—	—		—	—
HG Group	1.43	1.22, 1.67	<0.001	1.43	1.22, 1.67	<0.001	1.24	1.05, 1.46	0.011
1HR = Hazard Ratio, CI = Confidence Interval
Model 1: no covariates were adjusted
Model 2: adjusted for Age and Gender
Model 3: adjusted for Age, Gender, Respiratory rate, Systolic Blood Pressure, Diastolic Blood Pressure, Mean Blood Pressure, SpO2, Hypertension, Coronary, Heart failure, COPD, Pneumonitis, Renal failure, Kidney disease, Malignancy, WBC count, RBC count, Platelet count, Hemoglobin, HCT, MCHC, Sodium, Potassium, Calcium, Chloride, phosphorus, Creatinine, BUN, PT, INR, Mannitol, Norepinephrine, Vaso…

## Sheet: Supplementary Table S6
S6 Table Cox regression models (univariate and multivariate) assessing mortality in stroke patients without documented diabetes after PSM
Characteristic	Model 1			Model 2			Model 3
	HR1	95% CI1	p-value	HR1	95% CI1	p-value	HR1	95% CI1	p-value
In-hospital mortality
Non-HG Group	—	—		—	—		—	—
HG Group	2.29	1.85, 2.84	<0.001	2.26	1.82, 2.80	<0.001	1.53	1.22, 1.91	<0.001
30-day mortality
Non-HG Group	—	—		—	—		—	—
HG Group	2.19	1.81, 2.65	<0.001	2.14	1.77, 2.59	<0.001	1.43	1.17, 1.75	<0.001
90-day mortality
Non-HG Group	—	—		—	—		—	—
HG Group	2.05	1.73, 2.42	<0.001	2	1.69, 2.36	<0.001	1.42	1.19, 1.69	<0.001
180-day mortality
Non-HG Group	—	—		—	—		—	—
HG Group	1.85	1.59, 2.16	<0.001	1.81	1.55, 2.11	<0.001	1.34	1.14, 1.57	<0.001
1-year mortality
Non-HG Group	—	—		—	—		—	—
HG Group	1.67	1.45, 1.93	<0.001	1.63	1.42, 1.88	<0.001	1.24	1.07, 1.44	0.005
Consciousness disturbance (GCS < 8)
Non-HG Group	—	—		—	—		—	—
HG Group	1.32	1.10, 1.59	0.002	1.31	1.10, 1.57	0.003	1.17	0.97, 1.42	0.104
1HR = Hazard Ratio, CI = Confidence Interval
Model 1: no covariates were adjusted
Model 2: adjusted for Age and Gender
Model 3: adjusted for Age, Gender, Respiratory rate, Systolic Blood Pressure, Diastolic Blood Pressure, Mean Blood Pressure, SpO2, Hypertension, Coronary, Heart failure, COPD, Pneumonitis, Renal failure, Kidney disease, Malignancy, WBC count, RBC count, Platelet count, Hemoglobin, HCT, MCHC, Sodium, Potassium, Calcium, Chloride, phosphorus, Creatinine, BUN, PT, INR, Mannitol, Norepinephrine, Vaso…

## Sheet: Supplementary Table S7
S7 Table Cox regression models (univariate and multivariate) assessing mortality in hemorrhagic stroke patients without documented diabetes after PSM
Characteristic	Model 1			Model 2			Model 3
	HR1	95% CI1	p-value	HR1	95% CI1	p-value	HR1	95% CI1	p-value
In-hospital mortality
Non-HG Group	—	—		—	—		—	—
HG Group	1.4	0.84, 2.31	0.195	1.38	0.83, 2.28	0.214	0.94	0.57, 1.56	0.821
30-day mortality
Non-HG Group	—	—		—	—		—	—
HG Group	1.42	0.93, 2.17	0.108	1.4	0.91, 2.14	0.124	0.8	0.43, 1.51	0.498
90-day mortality
Non-HG Group	—	—		—	—		—	—
HG Group	1.31	0.93, 1.84	0.123	1.3	0.92, 1.83	0.138	0.82	0.55, 1.23	0.342
180-day mortality
Non-HG Group	—	—		—	—		—	—
HG Group	1.15	0.85, 1.56	0.374	1.13	0.83, 1.54	0.425	0.75	0.52, 1.07	0.112
1-year mortality
Non-HG Group	—	—		—	—		—	—
HG Group	0.97	0.74, 1.27	0.837	0.95	0.73, 1.25	0.727	0.71	0.52, 0.96	0.029
Consciousness disturbance (GCS < 8)
Non-HG Group	—	—		—	—		—	—
HG Group	1.31	0.79, 2.15	0.294	1.29	0.78, 2.13	0.316	1.16	0.61, 2.20	0.66
1HR = Hazard Ratio, CI = Confidence Interval
Model 1: no covariates were adjusted
Model 2: adjusted for Age and Gender
Model 3: adjusted for Age, Gender, Respiratory rate, Systolic Blood Pressure, Diastolic Blood Pressure, Mean Blood Pressure, SpO2, Hypertension, Coronary, Heart failure, COPD, Pneumonitis, Renal failure, Kidney disease, Malignancy, WBC count, RBC count, Platelet count, Hemoglobin, HCT, MCHC, Sodium, Potassium, Calcium, Chloride, phosphorus, Creatinine, BUN, PT, INR, Mannitol, Norepinephrine, Vaso…

## Sheet: Supplementary Table S8
Supplementary Table S8 Sensitivity analysis of mortality and severe consciousness disturbance in hyperglycemic stroke patients with and without documented diabetes.
Variables	Model1		Model2		Model3
	HR (95%CI)	P	HR (95%CI)	P	HR (95%CI)	P
In-hospital mortality
stroke patients with documented diabetes
No	1.00 (Reference)		1.00 (Reference)		1.00 (Reference)
Yes	0.60 (0.52 ~ 0.71)	<.001	0.61 (0.52 ~ 0.71)	<.001	0.66 (0.55 ~ 0.79)	<.001
30-day mortality
stroke patients with documented diabetes
No	1.00 (Reference)		1.00 (Reference)		1.00 (Reference)
Yes	0.58 (0.50 ~ 0.68)	<.001	0.59 (0.51 ~ 0.69)	<.001	0.69 (0.59 ~ 0.82)	<.001
90-day mortality
stroke patients with documented diabetes
No	1.00 (Reference)		1.00 (Reference)		1.00 (Reference)
Yes	0.62 (0.55 ~ 0.71)	<.001	0.63 (0.55 ~ 0.72)	<.001	0.70 (0.60 ~ 0.82)	<.001
180-day mortality
stroke patients with documented diabetes
No	1.00 (Reference)		1.00 (Reference)		1.00 (Reference)
Yes	0.66 (0.58 ~ 0.75)	<.001	0.66 (0.58 ~ 0.75)	<.001	0.74 (0.64 ~ 0.85)	<.001
360-day mortality
stroke patients with documented diabetes
No	1.00 (Reference)		1.00 (Reference)		1.00 (Reference)
Yes	0.70 (0.62 ~ 0.79)	<.001	0.70 (0.62 ~ 0.79)	<.001	0.77 (0.67 ~ 0.88)	<.001
Consciousness disturbance (GCS < 8)
stroke patients with documented diabetes
No	1.00 (Reference)		1.00 (Reference)		1.00 (Reference)
Yes	0.68 (0.58 ~ 0.78)	<.001	0.68 (0.59 ~ 0.79)	<.001	0.74 (0.63 ~ 0.88)	<.001
Model 1: no covariates were adjusted
Model 2: adjusted for Age and Sex
Model 3: adjusted for Age, Sex, Respiratory rate, Systolic Blood Pressure, Diastolic Blood Pressure, Mean Blood Pressure, SpO2, Hypertension, Coronary, Heart failure, COPD, Pneumonitis, Renal failure, Kidney disease, Malignancy, WBC count, RBC count, Platelet count, Hemoglobin, HCT, MCHC, Sodium, Potassium, Calcium, Chloride, phosphorus, Creatinine, BUN, PT, INR, Mannitol, Norepinephrine, Vasopre…
